# Supplementary material for: Prenatal Air Pollution Exposures, DNA Methyl Transferase Genotypes, and Associations with Newborn LINE1 and Alu Methylation and Childhood Blood Pressure and Carotid Intima-Media Thickness in the Children’s Health Study
Source: Environ Health Perspect. 2016 May 24;124(12):1905–12. doi: 10.1289/EHP181 (PMC5132634; doi:10.1289/EHP181)
Supplement: (79 KB) ZIP [file EHP181.s002.acco.zip › Supplemental Code and Data Zip File Index.txt]

DOI: 10.1289/EHP181
 
Supplemental Code and Data Zip File Index

Excel File S1. List of 262 eligible SNPs analyzed
Excel File S2. Results for all SNP-1st trimester air pollutant interaction tests using a generalized linear regression model in which SNPs were treated as ordinal variables
