# Supplementary material for: Prenatal Air Pollution Exposures, DNA Methyl Transferase Genotypes, and Associations with Newborn LINE1 and Alu Methylation and Childhood Blood Pressure and Carotid Intima-Media Thickness in the Children’s Health Study
Source: Environ Health Perspect. 2016 May 24;124(12):1905–12. doi: 10.1289/EHP181 (PMC5132634; doi:10.1289/EHP181)
Supplement: (79 KB) ZIP [file EHP181.s002.acco.zip › Excel File S1.xlsx]

## Sheet: Excel File S1
Excel File S1. List of 262 eligible SNPs analyzed
Gene	RS number	Chr	Location	MAF
DNMT1	rs1979262	19	10059441	0.0218552
DNMT1	rs15723	19	10064171	0.0783433
DNMT1	rs8109578	19	10074154	0.0794393
DNMT1	rs3745601	19	10085548	0.134919
DNMT1	rs2288350	19	10144932	0.135391
DNMT1	rs2116940	19	10171392	0.138509
DNMT1	rs9305012	19	10121869	0.14002
DNMT1	rs16999714	19	10177450	0.149839
DNMT1	rs2288937	19	10201912	0.160692
DNMT1	rs2116941	19	10195443	0.210149
DNMT1	rs12610520	19	10210118	0.243499
DNMT1	rs6511689	19	10182089	0.260247
DNMT1	rs7253062	19	10156124	0.345407
DNMT1	rs10854114	19	10207611	0.348237
DNMT1	rs2162560	19	10140454	0.354146
DNMT1	rs1551570	19	10079030	0.386813
DNMT1	rs2305795	19	10087052	0.38871
DNMT1	rs10424964	19	10188812	0.461854
DNMT1	rs11666402	19	10080076	0.463285
DNMT1	rs10409243	19	10193988	0.478708
DNMT1	rs8112063	19	10070711	0.482866
DNMT1	rs2228611	19	10128077	0.498761
DNMT3A	rs7566506	2	25272977	0.072971
DNMT3A	rs10182590	2	25438086	0.0912547
DNMT3A	rs10196664	2	25442970	0.0913366
DNMT3A	rs11683424	2	25342636	0.131533
DNMT3A	rs11677670	2	25363780	0.137944
DNMT3A	rs11892646	2	25347978	0.146221
DNMT3A	rs934615	2	25438588	0.17684
DNMT3A	rs7577599	2	25466650	0.225205
DNMT3A	rs11694842	2	25336474	0.233342
DNMT3A	rs1465825	2	25331957	0.252848
DNMT3A	rs17745484	2	25404634	0.264261
DNMT3A	rs4665287	2	25266813	0.272863
DNMT3A	rs2304427	2	25455814	0.272873
DNMT3A	rs7583409	2	25344560	0.27505
DNMT3A	rs12617514	2	25273195	0.277295
DNMT3A	rs734693	2	25317375	0.303931
DNMT3A	rs6546045	2	25341162	0.338439
DNMT3A	rs7575625	2	25402406	0.387494
DNMT3A	rs13036246	2	25386473	0.395703
DNMT3A	rs6749992	2	25344949	0.398531
DNMT3A	rs1010658	2	25448698	0.417387
DNMT3A	rs12999687	2	25365942	0.420437
DNMT3A	rs2304429	2	25312050	0.442825
DNMT3A	rs7587636	2	25372366	0.448797
DNMT3A	rs12987326	2	25404499	0.453309
DNMT3A	rs6705138	2	25441355	0.47185
DNMT3A	rs730072	2	25451185	0.477228
DNMT3A	rs6722613	2	25392861	0.479821
DNMT3A	rs11887120	2	25339239	0.481134
DNMT3A	rs7594432	2	25336387	0.487877
DNMT3B	rs7270085	20	30901268	0.0175495
DNMT3B	rs709046	20	30854890	0.0217501
DNMT3B	rs13045669	20	30891622	0.0273109
DNMT3B	rs17123673	20	30873266	0.0345212
DNMT3B	rs6579038	20	30894431	0.0454546
DNMT3B	rs8121782	20	30893499	0.0456695
DNMT3B	rs6058894	20	30856459	0.0484895
DNMT3B	rs437302	20	30862029	0.0658027
DNMT3B	rs6057638	20	30802993	0.137658
DNMT3B	rs6141829	20	30902870	0.181418
DNMT3B	rs4911263	20	30857464	0.232526
DNMT3B	rs6087983	20	30797917	0.259245
DNMT3B	rs2424932	20	30860197	0.297088
DNMT3B	rs2424908	20	30824044	0.302752
DNMT3B	rs20654	20	30881957	0.342663
DNMT3B	rs410488	20	30888730	0.377692
DNMT3B	rs853849	20	30903016	0.378294
DNMT3B	rs6058845	20	30787580	0.380599
DNMT3B	rs4425162	20	30776577	0.381107
DNMT3B	rs2424898	20	30802922	0.382731
DNMT3B	rs6058897	20	30861766	0.405021
DNMT3B	rs2424914	20	30838181	0.437144
DNMT3B	rs2424922	20	30850110	0.437922
DNMT3B	rs6058883	20	30829380	0.438647
DNMT3B	rs2424928	20	30852297	0.440653
DNMT3B	rs2424906	20	30822770	0.447421
DNMT3B	rs6058869	20	30812411	0.473592
DNMT3L	rs2276247	21	44503518	0.0200943
DNMT3L	rs2075877	21	44534480	0.0394771
DNMT3L	rs4610150	21	44460832	0.0426158
DNMT3L	rs9983407	21	44455036	0.0767038
DNMT3L	rs3804030	21	44453993	0.081938
DNMT3L	rs2838523	21	44452802	0.119995
DNMT3L	rs2838526	21	44453796	0.129492
DNMT3L	rs2075876	21	44533581	0.134381
DNMT3L	rs8130070	21	44523748	0.14547
DNMT3L	rs11909068	21	44520453	0.157202
DNMT3L	rs6518350	21	44446245	0.158663
DNMT3L	rs2070562	21	44498523	0.167904
DNMT3L	rs760426	21	44540242	0.175212
DNMT3L	rs2018054	21	44528088	0.183139
DNMT3L	rs8134520	21	44548483	0.184191
DNMT3L	rs2105662	21	44522183	0.187193
DNMT3L	rs7354779	21	44495198	0.207921
DNMT3L	rs3788111	21	44492599	0.207977
DNMT3L	rs12626606	21	44457678	0.213412
DNMT3L	rs4350841	21	44548056	0.224254
DNMT3L	rs2838540	21	44512009	0.244287
DNMT3L	rs1003854	21	44534535	0.248021
DNMT3L	rs2838522	21	44452404	0.252004
DNMT3L	rs2838544	21	44547812	0.260198
DNMT3L	rs4819388	21	44471849	0.275943
DNMT3L	rs3788116	21	44546870	0.281498
DNMT3L	rs933150	21	44537016	0.287401
DNMT3L	rs7283760	21	44465057	0.301684
DNMT3L	rs2070561	21	44482398	0.308971
DNMT3L	rs2070565	21	44505581	0.312828
DNMT3L	rs2329711	21	44460815	0.364533
DNMT3L	rs2070554	21	44464567	0.369544
DNMT3L	rs2032327	21	44441756	0.376556
DNMT3L	rs2850165	21	44525069	0.383032
DNMT3L	rs1078480	21	44535630	0.388947
DNMT3L	rs2838527	21	44457654	0.412606
DNMT3L	rs2070571	21	44551218	0.416168
DNMT3L	rs1800522	21	44541978	0.443389
DNMT3L	rs2256817	21	44539814	0.460733
DNMT3L	rs2026880	21	44489758	0.472567
DNMT3L	rs378299	21	44485771	0.483321
DNMT3L	rs2850163	21	44523832	0.485363
DNMT3L	rs7278004	21	44461309	0.486617
DNMT3L	rs7279626	21	44460044	0.495856
DNMT3L	rs7282490	21	44440169	0.497107
TDG	rs10507172	12	102867398	0.0315574
TDG	rs4135126	12	102903261	0.0382755
TDG	rs4135106	12	102899968	0.0512079
TDG	rs4135036	12	102883184	0.057883
TDG	rs11111846	12	102842476	0.0620826
TDG	rs4135064	12	102889820	0.0687051
TDG	rs17035120	12	102932924	0.0712342
TDG	rs17797090	12	102848396	0.0718253
TDG	rs4964462	12	102947700	0.0793611
TDG	rs12820602	12	102919056	0.0849387
TDG	rs4135042	12	102884415	0.0852598
TDG	rs167715	12	102895497	0.0900667
TDG	rs784080	12	102875187	0.0971643
TDG	rs17034938	12	102853342	0.105303
TDG	rs4135054	12	102887740	0.108636
TDG	rs3829300	12	102894980	0.117305
TDG	rs17034943	12	102854080	0.142204
TDG	rs2723876	12	102893061	0.165527
TDG	rs2629768	12	102885306	0.18001
TDG	rs4964375	12	102854660	0.19577
TDG	rs2629804	12	102918545	0.214937
TDG	rs3794240	12	102853671	0.217644
TDG	rs2722195	12	102878420	0.259668
TDG	rs4135048	12	102886322	0.263709
TDG	rs812498	12	102878929	0.268643
TDG	rs10778306	12	102849855	0.287924
TDG	rs1165670	12	102842536	0.315652
TDG	rs1866071	12	102834768	0.317478
TDG	rs2723875	12	102892579	0.320827
TDG	rs1183212	12	102850001	0.327509
TDG	rs4135063	12	102889792	0.33725
TDG	rs2722191	12	102870087	0.35349
TDG	rs2629751	12	102945938	0.362658
TDG	rs1165693	12	102864334	0.369975
TDG	rs1165692	12	102864108	0.370555
TDG	rs10735390	12	102835861	0.380815
TDG	rs1866069	12	102834675	0.384673
TDG	rs10861152	12	102896786	0.418266
TDG	rs10861147	12	102854645	0.434422
TDG	rs1165687	12	102858323	0.439759
TDG	rs1866074	12	102898572	0.495665
TET1	rs2795871	10	70050741	0.0856984
TET1	rs2795903	10	70004322	0.0892546
TET1	rs16925541	10	70075545	0.0908638
TET1	rs10998239	10	69942485	0.0946633
TET1	rs12221107	10	70002868	0.108842
TET1	rs1300253	10	70172294	0.116849
TET1	rs1162966	10	70165550	0.11942
TET1	rs12219699	10	69950939	0.130381
TET1	rs10998249	10	69956400	0.137778
TET1	rs12241767	10	70075243	0.142472
TET1	rs3740593	10	70171916	0.145278
TET1	rs12266293	10	70085521	0.146242
TET1	rs9664270	10	70133574	0.164661
TET1	rs10998309	10	70017557	0.175743
TET1	rs10998340	10	70053599	0.180243
TET1	rs2941106	10	69952138	0.20019
TET1	rs7901888	10	70125496	0.210076
TET1	rs12413410	10	70055236	0.21106
TET1	rs3998860	10	70075861	0.219045
TET1	rs7071780	10	70108629	0.222041
TET1	rs1539316	10	69964780	0.233127
TET1	rs4558056	10	70071982	0.240303
TET1	rs2664422	10	70044110	0.246006
TET1	rs2664420	10	70047997	0.248696
TET1	rs1782330	10	70147084	0.284367
TET1	rs7894063	10	70019122	0.314815
TET1	rs10998336	10	70051899	0.334912
TET1	rs10823229	10	70002586	0.339025
TET1	rs10762231	10	69993120	0.392545
TET1	rs1782322	10	70156331	0.399382
TET1	rs7907322	10	70061178	0.472772
TET1	rs10998304	10	70012781	0.478202
TET1	rs2298117	10	70016746	0.486392
TET2	rs7700148	4	106364879	0.0176351
TET2	rs6843141	4	106375200	0.0280247
TET2	rs17320054	4	106411129	0.039916
TET2	rs1859161	4	106262141	0.0596584
TET2	rs6533185	4	106433323	0.0695902
TET2	rs12646711	4	106444118	0.0727025
TET2	rs12649707	4	106461392	0.0746231
TET2	rs7654667	4	106271707	0.0911458
TET2	rs904274	4	106422082	0.0992802
TET2	rs4699164	4	106325324	0.106929
TET2	rs11728350	4	106297546	0.107985
TET2	rs7698522	4	106338205	0.109073
TET2	rs4698934	4	106358836	0.120715
TET2	rs7655049	4	106271913	0.124463
TET2	rs11097881	4	106268012	0.161966
TET2	rs17035289	4	106267740	0.175467
TET2	rs1909121	4	106459533	0.176946
TET2	rs1874758	4	106446143	0.186124
TET2	rs6827660	4	106458487	0.193182
TET2	rs1498126	4	106411906	0.200224
TET2	rs1156440	4	106244538	0.230426
TET2	rs2647249	4	106405112	0.236864
TET2	rs2726461	4	106404905	0.258643
TET2	rs2647256	4	106421005	0.263223
TET2	rs6818637	4	106316788	0.284797
TET2	rs2726491	4	106432011	0.309377
TET2	rs2454206	4	106416400	0.309441
TET2	rs6533178	4	106259275	0.349925
TET2	rs2189234	4	106294947	0.355469
TET2	rs1391438	4	106371292	0.362497
TET2	rs1391441	4	106348209	0.37449
TET2	rs4698932	4	106268596	0.381464
TET2	rs2726513	4	106436807	0.385283
TET2	rs4698931	4	106253927	0.386842
TET2	rs974801	4	106290513	0.417663
TET2	rs2726459	4	106404046	0.434691
TET2	rs7679673	4	106280983	0.458176
TET2	rs7678440	4	106398351	0.463059
TET2	rs2726507	4	106458216	0.470253
TET2	rs10010325	4	106325802	0.48356
TET3	rs6751551	2	74089347	0.115528
TET3	rs13416937	2	74078942	0.131606
TET3	rs828872	2	74166588	0.14588
TET3	rs6738709	2	74180961	0.185649
TET3	rs7585240	2	74174583	0.197577
TET3	rs11540640	2	74237138	0.21319
TET3	rs12465641	2	74191223	0.215494
TET3	rs13016198	2	74122787	0.230941
TET3	rs4270374	2	74093023	0.237817
TET3	rs2122290	2	74212409	0.259575
TET3	rs7570950	2	74192450	0.262864
TET3	rs10164943	2	74159564	0.26795
TET3	rs6745236	2	74137236	0.27417
TET3	rs1667615	2	74202305	0.288682
TET3	rs6546891	2	74188298	0.295106
TET3	rs828888	2	74226186	0.367957
TET3	rs6758220	2	74191092	0.369301
TET3	rs828884	2	74228149	0.375031
TET3	rs828887	2	74226552	0.406343
TET3	rs9309479	2	74180410	0.414975
TET3	rs3099824	2	74196075	0.416438
TET3	rs828842	2	74208752	0.422561
TET3	rs828869	2	74177008	0.426063
TET3	rs828867	2	74187970	0.498389
