# Supplementary material for: Prenatal Air Pollution Exposures, DNA Methyl Transferase Genotypes, and Associations with Newborn LINE1 and Alu Methylation and Childhood Blood Pressure and Carotid Intima-Media Thickness in the Children’s Health Study
Source: Environ Health Perspect. 2016 May 24;124(12):1905–12. doi: 10.1289/EHP181 (PMC5132634; doi:10.1289/EHP181)
Supplement: (79 KB) ZIP [file EHP181.s002.acco.zip › Excel File S2.xlsx]

## Sheet: Excel File S2
Excel File S2. Results for all SNP-1st trimester air pollutant interaction tests using a generalized linear regression model in which SNPs were treated as ordinal variablesa
Gene	RS Number	Chr	Location	Air Pollutant	AP-SNP interaction P-value	FDR adjusted interaction p-value
DNMT1	rs16999714	19	10177450	PM10	7.76761e-06	0.000170887
DNMT1	rs16999714	19	10177450	O3	0.000235748	0.00518645
DNMT1	rs16999714	19	10177450	PM25	0.000819889	0.0180375
DNMT1	rs16999714	19	10177450	NO2	0.00180258	0.0396568
DNMT1	rs6511689	19	10182089	PM10	0.00462847	0.101826
DNMT1	rs6511689	19	10182089	O3	0.00816755	0.179686
DNMT1	rs10424964	19	10188812	PM25	0.0392153	0.862736
DNMT1	rs7253062	19	10156124	PM25	0.0448992	0.987782
DNMT1	rs10409243	19	10193988	NO2	0.533032	1
DNMT1	rs10409243	19	10193988	O3	0.852815	1
DNMT1	rs10409243	19	10193988	PM10	0.857173	1
DNMT1	rs10409243	19	10193988	PM25	0.677993	1
DNMT1	rs10424964	19	10188812	NO2	0.4599	1
DNMT1	rs10424964	19	10188812	O3	0.158441	1
DNMT1	rs10424964	19	10188812	PM10	0.146186	1
DNMT1	rs10854114	19	10207611	NO2	0.920862	1
DNMT1	rs10854114	19	10207611	O3	0.940676	1
DNMT1	rs10854114	19	10207611	PM10	0.844761	1
DNMT1	rs10854114	19	10207611	PM25	0.785081	1
DNMT1	rs11666402	19	10080076	NO2	0.879302	1
DNMT1	rs11666402	19	10080076	O3	0.768267	1
DNMT1	rs11666402	19	10080076	PM10	0.12782	1
DNMT1	rs11666402	19	10080076	PM25	0.145431	1
DNMT1	rs12610520	19	10210118	NO2	0.865938	1
DNMT1	rs12610520	19	10210118	O3	0.506944	1
DNMT1	rs12610520	19	10210118	PM10	0.961998	1
DNMT1	rs12610520	19	10210118	PM25	0.787402	1
DNMT1	rs1551570	19	10079030	NO2	0.623826	1
DNMT1	rs1551570	19	10079030	O3	0.671677	1
DNMT1	rs1551570	19	10079030	PM10	0.241851	1
DNMT1	rs1551570	19	10079030	PM25	0.280353	1
DNMT1	rs15723	19	10064171	NO2	0.667144	1
DNMT1	rs15723	19	10064171	O3	0.480908	1
DNMT1	rs15723	19	10064171	PM10	0.812698	1
DNMT1	rs15723	19	10064171	PM25	0.882508	1
DNMT1	rs1979262	19	10059441	NO2	0.699255	1
DNMT1	rs1979262	19	10059441	O3	0.485703	1
DNMT1	rs1979262	19	10059441	PM10	0.935115	1
DNMT1	rs1979262	19	10059441	PM25	0.401488	1
DNMT1	rs2116940	19	10171392	NO2	0.42949	1
DNMT1	rs2116940	19	10171392	O3	0.215676	1
DNMT1	rs2116940	19	10171392	PM10	0.166127	1
DNMT1	rs2116940	19	10171392	PM25	0.516538	1
DNMT1	rs2116941	19	10195443	NO2	0.628727	1
DNMT1	rs2116941	19	10195443	O3	0.395458	1
DNMT1	rs2116941	19	10195443	PM10	0.58629	1
DNMT1	rs2116941	19	10195443	PM25	0.964368	1
DNMT1	rs2162560	19	10140454	NO2	0.923658	1
DNMT1	rs2162560	19	10140454	O3	0.515176	1
DNMT1	rs2162560	19	10140454	PM10	0.86994	1
DNMT1	rs2162560	19	10140454	PM25	0.406986	1
DNMT1	rs2228611	19	10128077	NO2	0.580835	1
DNMT1	rs2228611	19	10128077	O3	0.765549	1
DNMT1	rs2228611	19	10128077	PM10	0.193056	1
DNMT1	rs2228611	19	10128077	PM25	0.173255	1
DNMT1	rs2288350	19	10144932	NO2	0.456363	1
DNMT1	rs2288350	19	10144932	O3	0.217195	1
DNMT1	rs2288350	19	10144932	PM10	0.162826	1
DNMT1	rs2288350	19	10144932	PM25	0.458724	1
DNMT1	rs2288937	19	10201912	NO2	0.769706	1
DNMT1	rs2288937	19	10201912	O3	0.900351	1
DNMT1	rs2288937	19	10201912	PM10	0.321011	1
DNMT1	rs2288937	19	10201912	PM25	0.715896	1
DNMT1	rs2305795	19	10087052	NO2	0.583277	1
DNMT1	rs2305795	19	10087052	O3	0.598614	1
DNMT1	rs2305795	19	10087052	PM10	0.264584	1
DNMT1	rs2305795	19	10087052	PM25	0.253306	1
DNMT1	rs3745601	19	10085548	NO2	0.906273	1
DNMT1	rs3745601	19	10085548	O3	0.591519	1
DNMT1	rs3745601	19	10085548	PM10	0.678334	1
DNMT1	rs3745601	19	10085548	PM25	0.380667	1
DNMT1	rs6511689	19	10182089	NO2	0.0683057	1
DNMT1	rs6511689	19	10182089	PM25	0.0472779	1
DNMT1	rs7253062	19	10156124	NO2	0.118724	1
DNMT1	rs7253062	19	10156124	O3	0.361184	1
DNMT1	rs7253062	19	10156124	PM10	0.191495	1
DNMT1	rs8109578	19	10074154	NO2	0.681827	1
DNMT1	rs8109578	19	10074154	O3	0.476092	1
DNMT1	rs8109578	19	10074154	PM10	0.860038	1
DNMT1	rs8109578	19	10074154	PM25	0.904243	1
DNMT1	rs8112063	19	10070711	NO2	0.982181	1
DNMT1	rs8112063	19	10070711	O3	0.171697	1
DNMT1	rs8112063	19	10070711	PM10	0.185741	1
DNMT1	rs8112063	19	10070711	PM25	0.496806	1
DNMT1	rs9305012	19	10121869	NO2	0.447967	1
DNMT1	rs9305012	19	10121869	O3	0.238297	1
DNMT1	rs9305012	19	10121869	PM10	0.184055	1
DNMT1	rs9305012	19	10121869	PM25	0.47946	1
DNMT3A	rs11892646	2	25347978	PM25	0.00188208	0.0564623
DNMT3A	rs11694842	2	25336474	PM25	0.00224242	0.0672727
DNMT3A	rs11677670	2	25363780	PM25	0.00308971	0.0926912
DNMT3A	rs7587636	2	25372366	PM25	0.00453215	0.135964
DNMT3A	rs7594432	2	25336387	PM25	0.00581676	0.174503
DNMT3A	rs7575625	2	25402406	PM25	0.00671057	0.201317
DNMT3A	rs13036246	2	25386473	PM10	0.0129434	0.388301
DNMT3A	rs13036246	2	25386473	O3	0.0148507	0.445521
DNMT3A	rs7583409	2	25344560	O3	0.0150892	0.452675
DNMT3A	rs17745484	2	25404634	PM25	0.0154334	0.463003
DNMT3A	rs17745484	2	25404634	NO2	0.0170461	0.511383
DNMT3A	rs7575625	2	25402406	NO2	0.0265066	0.795197
DNMT3A	rs1010658	2	25448698	NO2	0.3565	1
DNMT3A	rs1010658	2	25448698	O3	0.138952	1
DNMT3A	rs1010658	2	25448698	PM10	0.219995	1
DNMT3A	rs1010658	2	25448698	PM25	0.915089	1
DNMT3A	rs10182590	2	25438086	NO2	0.716232	1
DNMT3A	rs10182590	2	25438086	O3	0.680265	1
DNMT3A	rs10182590	2	25438086	PM10	0.799997	1
DNMT3A	rs10182590	2	25438086	PM25	0.242291	1
DNMT3A	rs10196664	2	25442970	NO2	0.425676	1
DNMT3A	rs10196664	2	25442970	O3	0.381016	1
DNMT3A	rs10196664	2	25442970	PM10	0.271148	1
DNMT3A	rs10196664	2	25442970	PM25	0.600855	1
DNMT3A	rs11677670	2	25363780	NO2	0.367501	1
DNMT3A	rs11677670	2	25363780	O3	0.0985552	1
DNMT3A	rs11677670	2	25363780	PM10	0.158158	1
DNMT3A	rs11683424	2	25342636	NO2	0.929896	1
DNMT3A	rs11683424	2	25342636	O3	0.860598	1
DNMT3A	rs11683424	2	25342636	PM10	0.789563	1
DNMT3A	rs11683424	2	25342636	PM25	0.932491	1
DNMT3A	rs11694842	2	25336474	NO2	0.329673	1
DNMT3A	rs11694842	2	25336474	O3	0.10841	1
DNMT3A	rs11694842	2	25336474	PM10	0.150106	1
DNMT3A	rs11887120	2	25339239	NO2	0.658753	1
DNMT3A	rs11887120	2	25339239	O3	0.789151	1
DNMT3A	rs11887120	2	25339239	PM10	0.717968	1
DNMT3A	rs11887120	2	25339239	PM25	0.0485364	1
DNMT3A	rs11892646	2	25347978	NO2	0.0423417	1
DNMT3A	rs11892646	2	25347978	O3	0.990671	1
DNMT3A	rs11892646	2	25347978	PM10	0.319778	1
DNMT3A	rs12617514	2	25273195	NO2	0.968433	1
DNMT3A	rs12617514	2	25273195	O3	0.354992	1
DNMT3A	rs12617514	2	25273195	PM10	0.925519	1
DNMT3A	rs12617514	2	25273195	PM25	0.891207	1
DNMT3A	rs12987326	2	25404499	NO2	0.138755	1
DNMT3A	rs12987326	2	25404499	O3	0.693004	1
DNMT3A	rs12987326	2	25404499	PM10	0.285279	1
DNMT3A	rs12987326	2	25404499	PM25	0.390773	1
DNMT3A	rs12999687	2	25365942	NO2	0.629086	1
DNMT3A	rs12999687	2	25365942	O3	0.657188	1
DNMT3A	rs12999687	2	25365942	PM10	0.423008	1
DNMT3A	rs12999687	2	25365942	PM25	0.0475257	1
DNMT3A	rs13036246	2	25386473	NO2	0.113448	1
DNMT3A	rs13036246	2	25386473	PM25	0.0868841	1
DNMT3A	rs1465825	2	25331957	NO2	0.681231	1
DNMT3A	rs1465825	2	25331957	O3	0.715006	1
DNMT3A	rs1465825	2	25331957	PM10	0.562742	1
DNMT3A	rs1465825	2	25331957	PM25	0.88338	1
DNMT3A	rs17745484	2	25404634	O3	0.105126	1
DNMT3A	rs17745484	2	25404634	PM10	0.162293	1
DNMT3A	rs2304427	2	25455814	NO2	0.0344354	1
DNMT3A	rs2304427	2	25455814	O3	0.0731361	1
DNMT3A	rs2304427	2	25455814	PM10	0.380392	1
DNMT3A	rs2304427	2	25455814	PM25	0.0410057	1
DNMT3A	rs2304429	2	25312050	NO2	0.981984	1
DNMT3A	rs2304429	2	25312050	O3	0.866718	1
DNMT3A	rs2304429	2	25312050	PM10	0.320999	1
DNMT3A	rs2304429	2	25312050	PM25	0.135599	1
DNMT3A	rs4665287	2	25266813	NO2	0.858234	1
DNMT3A	rs4665287	2	25266813	O3	0.423479	1
DNMT3A	rs4665287	2	25266813	PM10	0.931734	1
DNMT3A	rs4665287	2	25266813	PM25	0.985433	1
DNMT3A	rs6546045	2	25341162	NO2	0.422481	1
DNMT3A	rs6546045	2	25341162	O3	0.314955	1
DNMT3A	rs6546045	2	25341162	PM10	0.876224	1
DNMT3A	rs6546045	2	25341162	PM25	0.523371	1
DNMT3A	rs6705138	2	25441355	NO2	0.374296	1
DNMT3A	rs6705138	2	25441355	O3	0.402246	1
DNMT3A	rs6705138	2	25441355	PM10	0.7949	1
DNMT3A	rs6705138	2	25441355	PM25	0.109091	1
DNMT3A	rs6722613	2	25392861	NO2	0.962151	1
DNMT3A	rs6722613	2	25392861	O3	0.321116	1
DNMT3A	rs6722613	2	25392861	PM10	0.168822	1
DNMT3A	rs6722613	2	25392861	PM25	0.046052	1
DNMT3A	rs6749992	2	25344949	NO2	0.858151	1
DNMT3A	rs6749992	2	25344949	O3	0.0866252	1
DNMT3A	rs6749992	2	25344949	PM10	0.249391	1
DNMT3A	rs6749992	2	25344949	PM25	0.512024	1
DNMT3A	rs730072	2	25451185	NO2	0.207169	1
DNMT3A	rs730072	2	25451185	O3	0.144521	1
DNMT3A	rs730072	2	25451185	PM10	0.748347	1
DNMT3A	rs730072	2	25451185	PM25	0.178017	1
DNMT3A	rs734693	2	25317375	NO2	0.764362	1
DNMT3A	rs734693	2	25317375	O3	0.51626	1
DNMT3A	rs734693	2	25317375	PM10	0.394194	1
DNMT3A	rs734693	2	25317375	PM25	0.837482	1
DNMT3A	rs7566506	2	25272977	NO2	0.436852	1
DNMT3A	rs7566506	2	25272977	O3	0.96054	1
DNMT3A	rs7566506	2	25272977	PM10	0.3479	1
DNMT3A	rs7566506	2	25272977	PM25	0.746977	1
DNMT3A	rs7575625	2	25402406	O3	0.91236	1
DNMT3A	rs7575625	2	25402406	PM10	0.540854	1
DNMT3A	rs7577599	2	25466650	NO2	0.458167	1
DNMT3A	rs7577599	2	25466650	O3	0.827003	1
DNMT3A	rs7577599	2	25466650	PM10	0.242989	1
DNMT3A	rs7577599	2	25466650	PM25	0.830583	1
DNMT3A	rs7583409	2	25344560	NO2	0.715931	1
DNMT3A	rs7583409	2	25344560	PM10	0.087831	1
DNMT3A	rs7583409	2	25344560	PM25	0.599066	1
DNMT3A	rs7587636	2	25372366	NO2	0.340552	1
DNMT3A	rs7587636	2	25372366	O3	0.618545	1
DNMT3A	rs7587636	2	25372366	PM10	0.401913	1
DNMT3A	rs7594432	2	25336387	NO2	0.344362	1
DNMT3A	rs7594432	2	25336387	O3	0.368753	1
DNMT3A	rs7594432	2	25336387	PM10	0.505534	1
DNMT3A	rs934615	2	25438588	NO2	0.580979	1
DNMT3A	rs934615	2	25438588	O3	0.27418	1
DNMT3A	rs934615	2	25438588	PM10	0.816064	1
DNMT3A	rs934615	2	25438588	PM25	0.871708	1
DNMT3B	rs17123673	20	30873266	PM25	7.37854e-05	0.0019922
DNMT3B	rs6579038	20	30894431	PM10	0.000553512	0.0149448
DNMT3B	rs20654	20	30881957	PM25	0.000724128	0.0195514
DNMT3B	rs8121782	20	30893499	PM10	0.000911768	0.0246177
DNMT3B	rs6579038	20	30894431	O3	0.00103667	0.0279901
DNMT3B	rs8121782	20	30893499	O3	0.00241063	0.065087
DNMT3B	rs17123673	20	30873266	NO2	0.00317654	0.0857666
DNMT3B	rs437302	20	30862029	PM25	0.00636775	0.171929
DNMT3B	rs4425162	20	30776577	PM25	0.0256476	0.692486
DNMT3B	rs13045669	20	30891622	NO2	0.982719	1
DNMT3B	rs13045669	20	30891622	O3	0.379087	1
DNMT3B	rs13045669	20	30891622	PM10	0.481549	1
DNMT3B	rs13045669	20	30891622	PM25	0.931928	1
DNMT3B	rs17123673	20	30873266	O3	0.599932	1
DNMT3B	rs17123673	20	30873266	PM10	0.671463	1
DNMT3B	rs20654	20	30881957	NO2	0.159857	1
DNMT3B	rs20654	20	30881957	O3	0.825224	1
DNMT3B	rs20654	20	30881957	PM10	0.874671	1
DNMT3B	rs2424898	20	30802922	NO2	0.388011	1
DNMT3B	rs2424898	20	30802922	O3	0.885426	1
DNMT3B	rs2424898	20	30802922	PM10	0.957645	1
DNMT3B	rs2424898	20	30802922	PM25	0.320171	1
DNMT3B	rs2424906	20	30822770	NO2	0.546082	1
DNMT3B	rs2424906	20	30822770	O3	0.788577	1
DNMT3B	rs2424906	20	30822770	PM10	0.837013	1
DNMT3B	rs2424906	20	30822770	PM25	0.903144	1
DNMT3B	rs2424908	20	30824044	NO2	0.310606	1
DNMT3B	rs2424908	20	30824044	O3	0.711348	1
DNMT3B	rs2424908	20	30824044	PM10	0.827543	1
DNMT3B	rs2424908	20	30824044	PM25	0.080582	1
DNMT3B	rs2424914	20	30838181	NO2	0.418615	1
DNMT3B	rs2424914	20	30838181	O3	0.967603	1
DNMT3B	rs2424914	20	30838181	PM10	0.887854	1
DNMT3B	rs2424914	20	30838181	PM25	0.878856	1
DNMT3B	rs2424922	20	30850110	NO2	0.366746	1
DNMT3B	rs2424922	20	30850110	O3	0.876138	1
DNMT3B	rs2424922	20	30850110	PM10	0.879384	1
DNMT3B	rs2424922	20	30850110	PM25	0.894065	1
DNMT3B	rs2424928	20	30852297	NO2	0.442386	1
DNMT3B	rs2424928	20	30852297	O3	0.952135	1
DNMT3B	rs2424928	20	30852297	PM10	0.902704	1
DNMT3B	rs2424928	20	30852297	PM25	0.899046	1
DNMT3B	rs2424932	20	30860197	NO2	0.618433	1
DNMT3B	rs2424932	20	30860197	O3	0.671613	1
DNMT3B	rs2424932	20	30860197	PM10	0.794257	1
DNMT3B	rs2424932	20	30860197	PM25	0.470194	1
DNMT3B	rs410488	20	30888730	NO2	0.323696	1
DNMT3B	rs410488	20	30888730	O3	0.722021	1
DNMT3B	rs410488	20	30888730	PM10	0.655771	1
DNMT3B	rs410488	20	30888730	PM25	0.0786647	1
DNMT3B	rs437302	20	30862029	NO2	0.154081	1
DNMT3B	rs437302	20	30862029	O3	0.987935	1
DNMT3B	rs437302	20	30862029	PM10	0.797736	1
DNMT3B	rs4425162	20	30776577	NO2	0.0804063	1
DNMT3B	rs4425162	20	30776577	O3	0.120135	1
DNMT3B	rs4425162	20	30776577	PM10	0.183008	1
DNMT3B	rs4911263	20	30857464	NO2	0.929435	1
DNMT3B	rs4911263	20	30857464	O3	0.660582	1
DNMT3B	rs4911263	20	30857464	PM10	0.998659	1
DNMT3B	rs4911263	20	30857464	PM25	0.441646	1
DNMT3B	rs6057638	20	30802993	NO2	0.389934	1
DNMT3B	rs6057638	20	30802993	O3	0.717497	1
DNMT3B	rs6057638	20	30802993	PM10	0.567449	1
DNMT3B	rs6057638	20	30802993	PM25	0.164973	1
DNMT3B	rs6058845	20	30787580	NO2	0.130678	1
DNMT3B	rs6058845	20	30787580	O3	0.15543	1
DNMT3B	rs6058845	20	30787580	PM10	0.223094	1
DNMT3B	rs6058845	20	30787580	PM25	0.0392226	1
DNMT3B	rs6058869	20	30812411	NO2	0.487345	1
DNMT3B	rs6058869	20	30812411	O3	0.731161	1
DNMT3B	rs6058869	20	30812411	PM10	0.553029	1
DNMT3B	rs6058869	20	30812411	PM25	0.634794	1
DNMT3B	rs6058883	20	30829380	NO2	0.483711	1
DNMT3B	rs6058883	20	30829380	O3	0.865947	1
DNMT3B	rs6058883	20	30829380	PM10	0.797003	1
DNMT3B	rs6058883	20	30829380	PM25	0.924104	1
DNMT3B	rs6058894	20	30856459	NO2	0.619297	1
DNMT3B	rs6058894	20	30856459	O3	0.308832	1
DNMT3B	rs6058894	20	30856459	PM10	0.3143	1
DNMT3B	rs6058894	20	30856459	PM25	0.306288	1
DNMT3B	rs6058897	20	30861766	NO2	0.735884	1
DNMT3B	rs6058897	20	30861766	O3	0.701152	1
DNMT3B	rs6058897	20	30861766	PM10	0.949564	1
DNMT3B	rs6058897	20	30861766	PM25	0.889133	1
DNMT3B	rs6087983	20	30797917	NO2	0.252799	1
DNMT3B	rs6087983	20	30797917	O3	0.996784	1
DNMT3B	rs6087983	20	30797917	PM10	0.982062	1
DNMT3B	rs6087983	20	30797917	PM25	0.183532	1
DNMT3B	rs6141829	20	30902870	NO2	0.578494	1
DNMT3B	rs6141829	20	30902870	O3	0.980816	1
DNMT3B	rs6141829	20	30902870	PM10	0.601682	1
DNMT3B	rs6141829	20	30902870	PM25	0.126265	1
DNMT3B	rs6579038	20	30894431	NO2	0.12458	1
DNMT3B	rs6579038	20	30894431	PM25	0.0427602	1
DNMT3B	rs709046	20	30854890	NO2	0.875725	1
DNMT3B	rs709046	20	30854890	O3	0.906431	1
DNMT3B	rs709046	20	30854890	PM10	0.660993	1
DNMT3B	rs709046	20	30854890	PM25	0.884624	1
DNMT3B	rs7270085	20	30901268	NO2	0.442215	1
DNMT3B	rs7270085	20	30901268	O3	0.987706	1
DNMT3B	rs7270085	20	30901268	PM10	0.850508	1
DNMT3B	rs7270085	20	30901268	PM25	0.529619	1
DNMT3B	rs8121782	20	30893499	NO2	0.152117	1
DNMT3B	rs8121782	20	30893499	PM25	0.0481127	1
DNMT3B	rs853849	20	30903016	NO2	0.346405	1
DNMT3B	rs853849	20	30903016	O3	0.684433	1
DNMT3B	rs853849	20	30903016	PM10	0.639978	1
DNMT3B	rs853849	20	30903016	PM25	0.0957973	1
DNMT3L	rs2075877	21	44534480	PM25	0.00137631	0.0619341
DNMT3L	rs2070561	21	44482398	PM25	0.00338763	0.152443
DNMT3L	rs9983407	21	44455036	PM25	0.00395543	0.177994
DNMT3L	rs2070561	21	44482398	NO2	0.00580411	0.261185
DNMT3L	rs2070554	21	44464567	PM25	0.00607925	0.273566
DNMT3L	rs2075876	21	44533581	PM25	0.0065549	0.29497
DNMT3L	rs7283760	21	44465057	PM25	0.0100475	0.452138
DNMT3L	rs1003854	21	44534535	NO2	0.783406	1
DNMT3L	rs1003854	21	44534535	O3	0.53521	1
DNMT3L	rs1003854	21	44534535	PM10	0.23103	1
DNMT3L	rs1003854	21	44534535	PM25	0.134044	1
DNMT3L	rs1078480	21	44535630	NO2	0.138735	1
DNMT3L	rs1078480	21	44535630	O3	0.373917	1
DNMT3L	rs1078480	21	44535630	PM10	0.741071	1
DNMT3L	rs1078480	21	44535630	PM25	0.960569	1
DNMT3L	rs11909068	21	44520453	NO2	0.275436	1
DNMT3L	rs11909068	21	44520453	O3	0.918652	1
DNMT3L	rs11909068	21	44520453	PM10	0.151814	1
DNMT3L	rs11909068	21	44520453	PM25	0.836951	1
DNMT3L	rs12626606	21	44457678	NO2	0.664911	1
DNMT3L	rs12626606	21	44457678	O3	0.134985	1
DNMT3L	rs12626606	21	44457678	PM10	0.537844	1
DNMT3L	rs12626606	21	44457678	PM25	0.530113	1
DNMT3L	rs1800522	21	44541978	NO2	0.127175	1
DNMT3L	rs1800522	21	44541978	O3	0.579981	1
DNMT3L	rs1800522	21	44541978	PM10	0.247076	1
DNMT3L	rs1800522	21	44541978	PM25	0.765773	1
DNMT3L	rs2018054	21	44528088	NO2	0.618413	1
DNMT3L	rs2018054	21	44528088	O3	0.703019	1
DNMT3L	rs2018054	21	44528088	PM10	0.0931013	1
DNMT3L	rs2018054	21	44528088	PM25	0.950988	1
DNMT3L	rs2026880	21	44489758	NO2	0.239755	1
DNMT3L	rs2026880	21	44489758	O3	0.900197	1
DNMT3L	rs2026880	21	44489758	PM10	0.694111	1
DNMT3L	rs2026880	21	44489758	PM25	0.825308	1
DNMT3L	rs2032327	21	44441756	NO2	0.536106	1
DNMT3L	rs2032327	21	44441756	O3	0.918533	1
DNMT3L	rs2032327	21	44441756	PM10	0.976214	1
DNMT3L	rs2032327	21	44441756	PM25	0.663461	1
DNMT3L	rs2070554	21	44464567	NO2	0.23521	1
DNMT3L	rs2070554	21	44464567	O3	0.910212	1
DNMT3L	rs2070554	21	44464567	PM10	0.402059	1
DNMT3L	rs2070561	21	44482398	O3	0.903988	1
DNMT3L	rs2070561	21	44482398	PM10	0.555623	1
DNMT3L	rs2070562	21	44498523	NO2	0.993572	1
DNMT3L	rs2070562	21	44498523	O3	0.171572	1
DNMT3L	rs2070562	21	44498523	PM10	0.289175	1
DNMT3L	rs2070562	21	44498523	PM25	0.161662	1
DNMT3L	rs2070565	21	44505581	NO2	0.131086	1
DNMT3L	rs2070565	21	44505581	O3	0.392417	1
DNMT3L	rs2070565	21	44505581	PM10	0.588562	1
DNMT3L	rs2070565	21	44505581	PM25	0.983594	1
DNMT3L	rs2070571	21	44551218	NO2	0.598088	1
DNMT3L	rs2070571	21	44551218	O3	0.576755	1
DNMT3L	rs2070571	21	44551218	PM10	0.565551	1
DNMT3L	rs2070571	21	44551218	PM25	0.790866	1
DNMT3L	rs2075876	21	44533581	NO2	0.0490732	1
DNMT3L	rs2075876	21	44533581	O3	0.183703	1
DNMT3L	rs2075876	21	44533581	PM10	0.0927113	1
DNMT3L	rs2075877	21	44534480	NO2	0.0398617	1
DNMT3L	rs2075877	21	44534480	O3	0.830852	1
DNMT3L	rs2075877	21	44534480	PM10	0.810518	1
DNMT3L	rs2105662	21	44522183	NO2	0.896386	1
DNMT3L	rs2105662	21	44522183	O3	0.566817	1
DNMT3L	rs2105662	21	44522183	PM10	0.0324038	1
DNMT3L	rs2105662	21	44522183	PM25	0.486657	1
DNMT3L	rs2256817	21	44539814	NO2	0.086342	1
DNMT3L	rs2256817	21	44539814	O3	0.299654	1
DNMT3L	rs2256817	21	44539814	PM10	0.232805	1
DNMT3L	rs2256817	21	44539814	PM25	0.482292	1
DNMT3L	rs2276247	21	44503518	NO2	0.824732	1
DNMT3L	rs2276247	21	44503518	O3	0.761809	1
DNMT3L	rs2276247	21	44503518	PM10	0.555391	1
DNMT3L	rs2276247	21	44503518	PM25	0.622066	1
DNMT3L	rs2329711	21	44460815	NO2	0.639433	1
DNMT3L	rs2329711	21	44460815	O3	0.372988	1
DNMT3L	rs2329711	21	44460815	PM10	0.611306	1
DNMT3L	rs2329711	21	44460815	PM25	0.18338	1
DNMT3L	rs2838522	21	44452404	NO2	0.993801	1
DNMT3L	rs2838522	21	44452404	O3	0.620272	1
DNMT3L	rs2838522	21	44452404	PM10	0.984701	1
DNMT3L	rs2838522	21	44452404	PM25	0.270149	1
DNMT3L	rs2838523	21	44452802	NO2	0.32782	1
DNMT3L	rs2838523	21	44452802	O3	0.337797	1
DNMT3L	rs2838523	21	44452802	PM10	0.585648	1
DNMT3L	rs2838523	21	44452802	PM25	0.0817765	1
DNMT3L	rs2838526	21	44453796	NO2	0.997857	1
DNMT3L	rs2838526	21	44453796	O3	0.883031	1
DNMT3L	rs2838526	21	44453796	PM10	0.745541	1
DNMT3L	rs2838526	21	44453796	PM25	0.13225	1
DNMT3L	rs2838527	21	44457654	NO2	0.982707	1
DNMT3L	rs2838527	21	44457654	O3	0.930644	1
DNMT3L	rs2838527	21	44457654	PM10	0.766895	1
DNMT3L	rs2838527	21	44457654	PM25	0.110802	1
DNMT3L	rs2838540	21	44512009	NO2	0.351276	1
DNMT3L	rs2838540	21	44512009	O3	0.249691	1
DNMT3L	rs2838540	21	44512009	PM10	0.0903706	1
DNMT3L	rs2838540	21	44512009	PM25	0.99245	1
DNMT3L	rs2838544	21	44547812	NO2	0.707335	1
DNMT3L	rs2838544	21	44547812	O3	0.0675417	1
DNMT3L	rs2838544	21	44547812	PM10	0.0970006	1
DNMT3L	rs2838544	21	44547812	PM25	0.795902	1
DNMT3L	rs2850163	21	44523832	NO2	0.462003	1
DNMT3L	rs2850163	21	44523832	O3	0.108273	1
DNMT3L	rs2850163	21	44523832	PM10	0.162664	1
DNMT3L	rs2850163	21	44523832	PM25	0.0969175	1
DNMT3L	rs2850165	21	44525069	NO2	0.690607	1
DNMT3L	rs2850165	21	44525069	O3	0.95386	1
DNMT3L	rs2850165	21	44525069	PM10	0.580417	1
DNMT3L	rs2850165	21	44525069	PM25	0.583671	1
DNMT3L	rs378299	21	44485771	NO2	0.143574	1
DNMT3L	rs378299	21	44485771	O3	0.995161	1
DNMT3L	rs378299	21	44485771	PM10	0.782086	1
DNMT3L	rs378299	21	44485771	PM25	0.77644	1
DNMT3L	rs3788111	21	44492599	NO2	0.652631	1
DNMT3L	rs3788111	21	44492599	O3	0.613843	1
DNMT3L	rs3788111	21	44492599	PM10	0.83141	1
DNMT3L	rs3788111	21	44492599	PM25	0.630421	1
DNMT3L	rs3788116	21	44546870	NO2	0.510742	1
DNMT3L	rs3788116	21	44546870	O3	0.142553	1
DNMT3L	rs3788116	21	44546870	PM10	0.168918	1
DNMT3L	rs3788116	21	44546870	PM25	0.648666	1
DNMT3L	rs3804030	21	44453993	NO2	0.81473	1
DNMT3L	rs3804030	21	44453993	O3	0.586739	1
DNMT3L	rs3804030	21	44453993	PM10	0.753826	1
DNMT3L	rs3804030	21	44453993	PM25	0.407406	1
DNMT3L	rs4350841	21	44548056	NO2	0.967061	1
DNMT3L	rs4350841	21	44548056	O3	0.730113	1
DNMT3L	rs4350841	21	44548056	PM10	0.934149	1
DNMT3L	rs4350841	21	44548056	PM25	0.959841	1
DNMT3L	rs4610150	21	44460832	NO2	0.415025	1
DNMT3L	rs4610150	21	44460832	O3	0.586476	1
DNMT3L	rs4610150	21	44460832	PM10	0.280539	1
DNMT3L	rs4610150	21	44460832	PM25	0.118617	1
DNMT3L	rs4819388	21	44471849	NO2	0.969373	1
DNMT3L	rs4819388	21	44471849	O3	0.747974	1
DNMT3L	rs4819388	21	44471849	PM10	0.135457	1
DNMT3L	rs4819388	21	44471849	PM25	0.274502	1
DNMT3L	rs6518350	21	44446245	NO2	0.886499	1
DNMT3L	rs6518350	21	44446245	O3	0.787397	1
DNMT3L	rs6518350	21	44446245	PM10	0.843611	1
DNMT3L	rs6518350	21	44446245	PM25	0.0306988	1
DNMT3L	rs7278004	21	44461309	NO2	0.397926	1
DNMT3L	rs7278004	21	44461309	O3	0.812744	1
DNMT3L	rs7278004	21	44461309	PM10	0.144043	1
DNMT3L	rs7278004	21	44461309	PM25	0.0531199	1
DNMT3L	rs7279626	21	44460044	NO2	0.421338	1
DNMT3L	rs7279626	21	44460044	O3	0.952309	1
DNMT3L	rs7279626	21	44460044	PM10	0.364254	1
DNMT3L	rs7279626	21	44460044	PM25	0.206719	1
DNMT3L	rs7282490	21	44440169	NO2	0.534606	1
DNMT3L	rs7282490	21	44440169	O3	0.674861	1
DNMT3L	rs7282490	21	44440169	PM10	0.570816	1
DNMT3L	rs7282490	21	44440169	PM25	0.299014	1
DNMT3L	rs7283760	21	44465057	NO2	0.768382	1
DNMT3L	rs7283760	21	44465057	O3	0.625748	1
DNMT3L	rs7283760	21	44465057	PM10	0.211682	1
DNMT3L	rs7354779	21	44495198	NO2	0.883757	1
DNMT3L	rs7354779	21	44495198	O3	0.680185	1
DNMT3L	rs7354779	21	44495198	PM10	0.695809	1
DNMT3L	rs7354779	21	44495198	PM25	0.0607263	1
DNMT3L	rs760426	21	44540242	NO2	0.212123	1
DNMT3L	rs760426	21	44540242	O3	0.927009	1
DNMT3L	rs760426	21	44540242	PM10	0.715024	1
DNMT3L	rs760426	21	44540242	PM25	0.58002	1
DNMT3L	rs8130070	21	44523748	NO2	0.372103	1
DNMT3L	rs8130070	21	44523748	O3	0.339031	1
DNMT3L	rs8130070	21	44523748	PM10	0.117855	1
DNMT3L	rs8130070	21	44523748	PM25	0.0326387	1
DNMT3L	rs8134520	21	44548483	NO2	0.579626	1
DNMT3L	rs8134520	21	44548483	O3	0.301595	1
DNMT3L	rs8134520	21	44548483	PM10	0.726543	1
DNMT3L	rs8134520	21	44548483	PM25	0.904767	1
DNMT3L	rs933150	21	44537016	NO2	0.822903	1
DNMT3L	rs933150	21	44537016	O3	0.580167	1
DNMT3L	rs933150	21	44537016	PM10	0.294688	1
DNMT3L	rs933150	21	44537016	PM25	0.0509996	1
DNMT3L	rs9983407	21	44455036	NO2	0.507091	1
DNMT3L	rs9983407	21	44455036	O3	0.377447	1
DNMT3L	rs9983407	21	44455036	PM10	0.272871	1
TDG	rs3794240	12	102853671	PM10	0.000336643	0.0138024
TDG	rs4135036	12	102883184	PM25	0.000975952	0.040014
TDG	rs1165693	12	102864334	PM10	0.0014007	0.0574289
TDG	rs1165692	12	102864108	PM10	0.00158906	0.0651515
TDG	rs11111846	12	102842476	PM25	0.00253898	0.104098
TDG	rs4964462	12	102947700	PM25	0.00274608	0.112589
TDG	rs2722191	12	102870087	PM10	0.00411977	0.168911
TDG	rs3794240	12	102853671	PM25	0.00573476	0.235125
TDG	rs3794240	12	102853671	O3	0.00585882	0.240212
TDG	rs2722195	12	102878420	PM10	0.00587697	0.240956
TDG	rs812498	12	102878929	PM10	0.0064111	0.262855
TDG	rs11111846	12	102842476	O3	0.0101993	0.418172
TDG	rs12820602	12	102919056	PM25	0.0102509	0.420286
TDG	rs4135036	12	102883184	O3	0.0107808	0.442011
TDG	rs4964462	12	102947700	O3	0.0108489	0.444804
TDG	rs12820602	12	102919056	O3	0.011719	0.48048
TDG	rs1165693	12	102864334	O3	0.0140661	0.576709
TDG	rs1165692	12	102864108	O3	0.0159552	0.654163
TDG	rs4964462	12	102947700	PM10	0.0176335	0.722974
TDG	rs11111846	12	102842476	PM10	0.0177526	0.727855
TDG	rs4135036	12	102883184	PM10	0.0200346	0.82142
TDG	rs4135106	12	102899968	NO2	0.020528	0.841647
TDG	rs2722191	12	102870087	O3	0.0216688	0.88842
TDG	rs12820602	12	102919056	PM10	0.0221686	0.908914
TDG	rs2722195	12	102878420	O3	0.0224617	0.920929
TDG	rs812498	12	102878929	O3	0.0239282	0.981056
TDG	rs10507172	12	102867398	NO2	0.396485	1
TDG	rs10507172	12	102867398	O3	0.987259	1
TDG	rs10507172	12	102867398	PM10	0.659822	1
TDG	rs10507172	12	102867398	PM25	0.949941	1
TDG	rs10735390	12	102835861	NO2	0.5276	1
TDG	rs10735390	12	102835861	O3	0.858205	1
TDG	rs10735390	12	102835861	PM10	0.322292	1
TDG	rs10735390	12	102835861	PM25	0.848005	1
TDG	rs10778306	12	102849855	NO2	0.965343	1
TDG	rs10778306	12	102849855	O3	0.83796	1
TDG	rs10778306	12	102849855	PM10	0.377308	1
TDG	rs10778306	12	102849855	PM25	0.373503	1
TDG	rs10861147	12	102854645	NO2	0.333616	1
TDG	rs10861147	12	102854645	O3	0.624312	1
TDG	rs10861147	12	102854645	PM10	0.871754	1
TDG	rs10861147	12	102854645	PM25	0.865507	1
TDG	rs10861152	12	102896786	NO2	0.470451	1
TDG	rs10861152	12	102896786	O3	0.566965	1
TDG	rs10861152	12	102896786	PM10	0.204455	1
TDG	rs10861152	12	102896786	PM25	0.185698	1
TDG	rs11111846	12	102842476	NO2	0.9891	1
TDG	rs1165670	12	102842536	NO2	0.491126	1
TDG	rs1165670	12	102842536	O3	0.150931	1
TDG	rs1165670	12	102842536	PM10	0.0302753	1
TDG	rs1165670	12	102842536	PM25	0.141961	1
TDG	rs1165687	12	102858323	NO2	0.156171	1
TDG	rs1165687	12	102858323	O3	0.579454	1
TDG	rs1165687	12	102858323	PM10	0.0481839	1
TDG	rs1165687	12	102858323	PM25	0.78542	1
TDG	rs1165692	12	102864108	NO2	0.456688	1
TDG	rs1165692	12	102864108	PM25	0.0930232	1
TDG	rs1165693	12	102864334	NO2	0.456487	1
TDG	rs1165693	12	102864334	PM25	0.0939305	1
TDG	rs1183212	12	102850001	NO2	0.668615	1
TDG	rs1183212	12	102850001	O3	0.946619	1
TDG	rs1183212	12	102850001	PM10	0.687962	1
TDG	rs1183212	12	102850001	PM25	0.479946	1
TDG	rs12820602	12	102919056	NO2	0.731896	1
TDG	rs167715	12	102895497	NO2	0.569916	1
TDG	rs167715	12	102895497	O3	0.403161	1
TDG	rs167715	12	102895497	PM10	0.267425	1
TDG	rs167715	12	102895497	PM25	0.872515	1
TDG	rs17034938	12	102853342	NO2	0.872778	1
TDG	rs17034938	12	102853342	O3	0.368549	1
TDG	rs17034938	12	102853342	PM10	0.574155	1
TDG	rs17034938	12	102853342	PM25	0.71151	1
TDG	rs17034943	12	102854080	NO2	0.724416	1
TDG	rs17034943	12	102854080	O3	0.404009	1
TDG	rs17034943	12	102854080	PM10	0.564706	1
TDG	rs17034943	12	102854080	PM25	0.147612	1
TDG	rs17035120	12	102932924	NO2	0.811759	1
TDG	rs17035120	12	102932924	O3	0.19625	1
TDG	rs17035120	12	102932924	PM10	0.206913	1
TDG	rs17035120	12	102932924	PM25	0.73913	1
TDG	rs17797090	12	102848396	NO2	0.456015	1
TDG	rs17797090	12	102848396	O3	0.346019	1
TDG	rs17797090	12	102848396	PM10	0.292914	1
TDG	rs17797090	12	102848396	PM25	0.638098	1
TDG	rs1866069	12	102834675	NO2	0.508298	1
TDG	rs1866069	12	102834675	O3	0.900105	1
TDG	rs1866069	12	102834675	PM10	0.308126	1
TDG	rs1866069	12	102834675	PM25	0.879546	1
TDG	rs1866071	12	102834768	NO2	0.49866	1
TDG	rs1866071	12	102834768	O3	0.152224	1
TDG	rs1866071	12	102834768	PM10	0.0314349	1
TDG	rs1866071	12	102834768	PM25	0.114048	1
TDG	rs1866074	12	102898572	NO2	0.519401	1
TDG	rs1866074	12	102898572	O3	0.225744	1
TDG	rs1866074	12	102898572	PM10	0.31448	1
TDG	rs1866074	12	102898572	PM25	0.238374	1
TDG	rs2629751	12	102945938	NO2	0.165993	1
TDG	rs2629751	12	102945938	O3	0.50591	1
TDG	rs2629751	12	102945938	PM10	0.224408	1
TDG	rs2629751	12	102945938	PM25	0.187349	1
TDG	rs2629768	12	102885306	NO2	0.388903	1
TDG	rs2629768	12	102885306	O3	0.133315	1
TDG	rs2629768	12	102885306	PM10	0.0736492	1
TDG	rs2629768	12	102885306	PM25	0.135992	1
TDG	rs2629804	12	102918545	NO2	0.493645	1
TDG	rs2629804	12	102918545	O3	0.368565	1
TDG	rs2629804	12	102918545	PM10	0.417953	1
TDG	rs2629804	12	102918545	PM25	0.356915	1
TDG	rs2722191	12	102870087	NO2	0.401145	1
TDG	rs2722191	12	102870087	PM25	0.120087	1
TDG	rs2722195	12	102878420	NO2	0.626002	1
TDG	rs2722195	12	102878420	PM25	0.106203	1
TDG	rs2723875	12	102892579	NO2	0.228589	1
TDG	rs2723875	12	102892579	O3	0.270384	1
TDG	rs2723875	12	102892579	PM10	0.0434584	1
TDG	rs2723875	12	102892579	PM25	0.123482	1
TDG	rs2723876	12	102893061	NO2	0.160742	1
TDG	rs2723876	12	102893061	O3	0.0806492	1
TDG	rs2723876	12	102893061	PM10	0.0632478	1
TDG	rs2723876	12	102893061	PM25	0.103833	1
TDG	rs3794240	12	102853671	NO2	0.611885	1
TDG	rs3829300	12	102894980	NO2	0.302104	1
TDG	rs3829300	12	102894980	O3	0.701431	1
TDG	rs3829300	12	102894980	PM10	0.949611	1
TDG	rs3829300	12	102894980	PM25	0.784361	1
TDG	rs4135036	12	102883184	NO2	0.716124	1
TDG	rs4135042	12	102884415	NO2	0.466904	1
TDG	rs4135042	12	102884415	O3	0.364304	1
TDG	rs4135042	12	102884415	PM10	0.244796	1
TDG	rs4135042	12	102884415	PM25	0.9997	1
TDG	rs4135048	12	102886322	NO2	0.958893	1
TDG	rs4135048	12	102886322	O3	0.389113	1
TDG	rs4135048	12	102886322	PM10	0.345948	1
TDG	rs4135048	12	102886322	PM25	0.278742	1
TDG	rs4135054	12	102887740	NO2	0.682758	1
TDG	rs4135054	12	102887740	O3	0.334964	1
TDG	rs4135054	12	102887740	PM10	0.196632	1
TDG	rs4135054	12	102887740	PM25	0.641308	1
TDG	rs4135063	12	102889792	NO2	0.50437	1
TDG	rs4135063	12	102889792	O3	0.700202	1
TDG	rs4135063	12	102889792	PM10	0.268345	1
TDG	rs4135063	12	102889792	PM25	0.942871	1
TDG	rs4135064	12	102889820	NO2	0.507606	1
TDG	rs4135064	12	102889820	O3	0.576676	1
TDG	rs4135064	12	102889820	PM10	0.535806	1
TDG	rs4135064	12	102889820	PM25	0.786558	1
TDG	rs4135106	12	102899968	O3	0.100254	1
TDG	rs4135106	12	102899968	PM10	0.380239	1
TDG	rs4135106	12	102899968	PM25	0.0380553	1
TDG	rs4135126	12	102903261	NO2	0.936578	1
TDG	rs4135126	12	102903261	O3	0.943723	1
TDG	rs4135126	12	102903261	PM10	0.241886	1
TDG	rs4135126	12	102903261	PM25	0.849182	1
TDG	rs4964375	12	102854660	NO2	0.379219	1
TDG	rs4964375	12	102854660	O3	0.0248731	1
TDG	rs4964375	12	102854660	PM10	0.0883585	1
TDG	rs4964375	12	102854660	PM25	0.107234	1
TDG	rs4964462	12	102947700	NO2	0.748613	1
TDG	rs784080	12	102875187	NO2	0.628606	1
TDG	rs784080	12	102875187	O3	0.262712	1
TDG	rs784080	12	102875187	PM10	0.193035	1
TDG	rs784080	12	102875187	PM25	0.794201	1
TDG	rs812498	12	102878929	NO2	0.650033	1
TDG	rs812498	12	102878929	PM25	0.106203	1
TET1	rs2298117	10	70016746	PM25	0.0112323	0.370666
TET1	rs7894063	10	70019122	PM25	0.014527	0.479392
TET1	rs1300253	10	70172294	PM25	0.0236242	0.779597
TET1	rs1162966	10	70165550	PM25	0.0248177	0.818985
TET1	rs10762231	10	69993120	NO2	0.442605	1
TET1	rs10762231	10	69993120	O3	0.252899	1
TET1	rs10762231	10	69993120	PM10	0.369697	1
TET1	rs10762231	10	69993120	PM25	0.719005	1
TET1	rs10823229	10	70002586	NO2	0.0924554	1
TET1	rs10823229	10	70002586	O3	0.37646	1
TET1	rs10823229	10	70002586	PM10	0.878155	1
TET1	rs10823229	10	70002586	PM25	0.089612	1
TET1	rs10998239	10	69942485	NO2	0.973813	1
TET1	rs10998239	10	69942485	O3	0.470712	1
TET1	rs10998239	10	69942485	PM10	0.508274	1
TET1	rs10998239	10	69942485	PM25	0.453089	1
TET1	rs10998249	10	69956400	NO2	0.837349	1
TET1	rs10998249	10	69956400	O3	0.530911	1
TET1	rs10998249	10	69956400	PM10	0.574183	1
TET1	rs10998249	10	69956400	PM25	0.629727	1
TET1	rs10998304	10	70012781	NO2	0.206526	1
TET1	rs10998304	10	70012781	O3	0.733671	1
TET1	rs10998304	10	70012781	PM10	0.532439	1
TET1	rs10998304	10	70012781	PM25	0.126305	1
TET1	rs10998309	10	70017557	NO2	0.688235	1
TET1	rs10998309	10	70017557	O3	0.738896	1
TET1	rs10998309	10	70017557	PM10	0.206068	1
TET1	rs10998309	10	70017557	PM25	0.72028	1
TET1	rs10998336	10	70051899	NO2	0.0855067	1
TET1	rs10998336	10	70051899	O3	0.339945	1
TET1	rs10998336	10	70051899	PM10	0.961967	1
TET1	rs10998336	10	70051899	PM25	0.148796	1
TET1	rs10998340	10	70053599	NO2	0.494785	1
TET1	rs10998340	10	70053599	O3	0.844506	1
TET1	rs10998340	10	70053599	PM10	0.174662	1
TET1	rs10998340	10	70053599	PM25	0.72733	1
TET1	rs1162966	10	70165550	NO2	0.507916	1
TET1	rs1162966	10	70165550	O3	0.132199	1
TET1	rs1162966	10	70165550	PM10	0.655257	1
TET1	rs12219699	10	69950939	NO2	0.579565	1
TET1	rs12219699	10	69950939	O3	0.863086	1
TET1	rs12219699	10	69950939	PM10	0.608868	1
TET1	rs12219699	10	69950939	PM25	0.216834	1
TET1	rs12221107	10	70002868	NO2	0.875907	1
TET1	rs12221107	10	70002868	O3	0.190309	1
TET1	rs12221107	10	70002868	PM10	0.460059	1
TET1	rs12221107	10	70002868	PM25	0.733215	1
TET1	rs12241767	10	70075243	NO2	0.356023	1
TET1	rs12241767	10	70075243	O3	0.843842	1
TET1	rs12241767	10	70075243	PM10	0.246468	1
TET1	rs12241767	10	70075243	PM25	0.564609	1
TET1	rs12266293	10	70085521	NO2	0.357134	1
TET1	rs12266293	10	70085521	O3	0.47702	1
TET1	rs12266293	10	70085521	PM10	0.730406	1
TET1	rs12266293	10	70085521	PM25	0.836272	1
TET1	rs12413410	10	70055236	NO2	0.562799	1
TET1	rs12413410	10	70055236	O3	0.507511	1
TET1	rs12413410	10	70055236	PM10	0.631243	1
TET1	rs12413410	10	70055236	PM25	0.662535	1
TET1	rs1300253	10	70172294	NO2	0.408392	1
TET1	rs1300253	10	70172294	O3	0.0962286	1
TET1	rs1300253	10	70172294	PM10	0.512961	1
TET1	rs1539316	10	69964780	NO2	0.221435	1
TET1	rs1539316	10	69964780	O3	0.947046	1
TET1	rs1539316	10	69964780	PM10	0.576786	1
TET1	rs1539316	10	69964780	PM25	0.106106	1
TET1	rs16925541	10	70075545	NO2	0.528595	1
TET1	rs16925541	10	70075545	O3	0.830442	1
TET1	rs16925541	10	70075545	PM10	0.157914	1
TET1	rs16925541	10	70075545	PM25	0.296231	1
TET1	rs1782322	10	70156331	NO2	0.330402	1
TET1	rs1782322	10	70156331	O3	0.933098	1
TET1	rs1782322	10	70156331	PM10	0.670588	1
TET1	rs1782322	10	70156331	PM25	0.412048	1
TET1	rs1782330	10	70147084	NO2	0.351432	1
TET1	rs1782330	10	70147084	O3	0.42947	1
TET1	rs1782330	10	70147084	PM10	0.258616	1
TET1	rs1782330	10	70147084	PM25	0.218097	1
TET1	rs2298117	10	70016746	NO2	0.0311701	1
TET1	rs2298117	10	70016746	O3	0.637317	1
TET1	rs2298117	10	70016746	PM10	0.862262	1
TET1	rs2664420	10	70047997	NO2	0.116348	1
TET1	rs2664420	10	70047997	O3	0.845652	1
TET1	rs2664420	10	70047997	PM10	0.359588	1
TET1	rs2664420	10	70047997	PM25	0.419294	1
TET1	rs2664422	10	70044110	NO2	0.698685	1
TET1	rs2664422	10	70044110	O3	0.906603	1
TET1	rs2664422	10	70044110	PM10	0.864678	1
TET1	rs2664422	10	70044110	PM25	0.857003	1
TET1	rs2795871	10	70050741	NO2	0.1633	1
TET1	rs2795871	10	70050741	O3	0.456113	1
TET1	rs2795871	10	70050741	PM10	0.533603	1
TET1	rs2795871	10	70050741	PM25	0.373202	1
TET1	rs2795903	10	70004322	NO2	0.941258	1
TET1	rs2795903	10	70004322	O3	0.920399	1
TET1	rs2795903	10	70004322	PM10	0.848983	1
TET1	rs2795903	10	70004322	PM25	0.442485	1
TET1	rs2941106	10	69952138	NO2	0.109436	1
TET1	rs2941106	10	69952138	O3	0.692585	1
TET1	rs2941106	10	69952138	PM10	0.934313	1
TET1	rs2941106	10	69952138	PM25	0.18552	1
TET1	rs3740593	10	70171916	NO2	0.307024	1
TET1	rs3740593	10	70171916	O3	0.840914	1
TET1	rs3740593	10	70171916	PM10	0.44388	1
TET1	rs3740593	10	70171916	PM25	0.967211	1
TET1	rs3998860	10	70075861	NO2	0.18278	1
TET1	rs3998860	10	70075861	O3	0.992439	1
TET1	rs3998860	10	70075861	PM10	0.727893	1
TET1	rs3998860	10	70075861	PM25	0.576409	1
TET1	rs4558056	10	70071982	NO2	0.420574	1
TET1	rs4558056	10	70071982	O3	0.846508	1
TET1	rs4558056	10	70071982	PM10	0.541644	1
TET1	rs4558056	10	70071982	PM25	0.367736	1
TET1	rs7071780	10	70108629	NO2	0.177394	1
TET1	rs7071780	10	70108629	O3	0.478479	1
TET1	rs7071780	10	70108629	PM10	0.650011	1
TET1	rs7071780	10	70108629	PM25	0.857284	1
TET1	rs7894063	10	70019122	NO2	0.0614412	1
TET1	rs7894063	10	70019122	O3	0.850389	1
TET1	rs7894063	10	70019122	PM10	0.88582	1
TET1	rs7901888	10	70125496	NO2	0.13524	1
TET1	rs7901888	10	70125496	O3	0.765751	1
TET1	rs7901888	10	70125496	PM10	0.946136	1
TET1	rs7901888	10	70125496	PM25	0.740233	1
TET1	rs7907322	10	70061178	NO2	0.203341	1
TET1	rs7907322	10	70061178	O3	0.677739	1
TET1	rs7907322	10	70061178	PM10	0.414931	1
TET1	rs7907322	10	70061178	PM25	0.215431	1
TET1	rs9664270	10	70133574	NO2	0.705421	1
TET1	rs9664270	10	70133574	O3	0.149728	1
TET1	rs9664270	10	70133574	PM10	0.430652	1
TET1	rs9664270	10	70133574	PM25	0.452889	1
TET2	rs7655049	4	106271913	PM25	7.81388e-06	0.000312555
TET2	rs4698932	4	106268596	PM25	2.78553e-05	0.00111421
TET2	rs7678440	4	106398351	PM25	8.92509e-05	0.00357004
TET2	rs2726459	4	106404046	PM25	0.000220847	0.00883388
TET2	rs4698934	4	106358836	PM25	0.00204851	0.0819403
TET2	rs1391438	4	106371292	PM25	0.00259595	0.103838
TET2	rs1391441	4	106348209	PM25	0.00265478	0.106191
TET2	rs7654667	4	106271707	PM25	0.00277119	0.110847
TET2	rs1498126	4	106411906	PM25	0.00551483	0.220593
TET2	rs2726507	4	106458216	PM25	0.00570984	0.228393
TET2	rs1874758	4	106446143	PM25	0.00786086	0.314434
TET2	rs6827660	4	106458487	PM25	0.010051	0.402038
TET2	rs2647249	4	106405112	PM25	0.0145865	0.583461
TET2	rs17320054	4	106411129	NO2	0.0174613	0.698451
TET2	rs2726461	4	106404905	PM25	0.0198418	0.793672
TET2	rs2726513	4	106436807	PM25	0.0208652	0.834609
TET2	rs2647256	4	106421005	PM25	0.0243456	0.973824
TET2	rs10010325	4	106325802	NO2	0.936735	1
TET2	rs10010325	4	106325802	O3	0.0877217	1
TET2	rs10010325	4	106325802	PM10	0.204979	1
TET2	rs10010325	4	106325802	PM25	0.918879	1
TET2	rs11097881	4	106268012	NO2	0.322207	1
TET2	rs11097881	4	106268012	O3	0.304079	1
TET2	rs11097881	4	106268012	PM10	0.70366	1
TET2	rs11097881	4	106268012	PM25	0.88707	1
TET2	rs1156440	4	106244538	NO2	0.0648926	1
TET2	rs1156440	4	106244538	O3	0.377955	1
TET2	rs1156440	4	106244538	PM10	0.926913	1
TET2	rs1156440	4	106244538	PM25	0.0362749	1
TET2	rs11728350	4	106297546	NO2	0.605024	1
TET2	rs11728350	4	106297546	O3	0.923762	1
TET2	rs11728350	4	106297546	PM10	0.108375	1
TET2	rs11728350	4	106297546	PM25	0.192184	1
TET2	rs12646711	4	106444118	NO2	0.513716	1
TET2	rs12646711	4	106444118	O3	0.299524	1
TET2	rs12646711	4	106444118	PM10	0.32337	1
TET2	rs12646711	4	106444118	PM25	0.502547	1
TET2	rs12649707	4	106461392	NO2	0.650159	1
TET2	rs12649707	4	106461392	O3	0.378991	1
TET2	rs12649707	4	106461392	PM10	0.53223	1
TET2	rs12649707	4	106461392	PM25	0.505406	1
TET2	rs1391438	4	106371292	NO2	0.29182	1
TET2	rs1391438	4	106371292	O3	0.153118	1
TET2	rs1391438	4	106371292	PM10	0.0381593	1
TET2	rs1391441	4	106348209	NO2	0.578962	1
TET2	rs1391441	4	106348209	O3	0.322528	1
TET2	rs1391441	4	106348209	PM10	0.15839	1
TET2	rs1498126	4	106411906	NO2	0.0314204	1
TET2	rs1498126	4	106411906	O3	0.132718	1
TET2	rs1498126	4	106411906	PM10	0.0922154	1
TET2	rs17035289	4	106267740	NO2	0.924965	1
TET2	rs17035289	4	106267740	O3	0.810024	1
TET2	rs17035289	4	106267740	PM10	0.102319	1
TET2	rs17035289	4	106267740	PM25	0.266331	1
TET2	rs17320054	4	106411129	O3	0.393513	1
TET2	rs17320054	4	106411129	PM10	0.153841	1
TET2	rs17320054	4	106411129	PM25	0.153998	1
TET2	rs1859161	4	106262141	NO2	0.384577	1
TET2	rs1859161	4	106262141	O3	0.826773	1
TET2	rs1859161	4	106262141	PM10	0.944821	1
TET2	rs1859161	4	106262141	PM25	0.846827	1
TET2	rs1874758	4	106446143	NO2	0.51689	1
TET2	rs1874758	4	106446143	O3	0.201398	1
TET2	rs1874758	4	106446143	PM10	0.397923	1
TET2	rs1909121	4	106459533	NO2	0.108132	1
TET2	rs1909121	4	106459533	O3	0.253468	1
TET2	rs1909121	4	106459533	PM10	0.140746	1
TET2	rs1909121	4	106459533	PM25	0.084487	1
TET2	rs2189234	4	106294947	NO2	0.724362	1
TET2	rs2189234	4	106294947	O3	0.0821683	1
TET2	rs2189234	4	106294947	PM10	0.0600646	1
TET2	rs2189234	4	106294947	PM25	0.566689	1
TET2	rs2454206	4	106416400	NO2	0.639838	1
TET2	rs2454206	4	106416400	O3	0.235261	1
TET2	rs2454206	4	106416400	PM10	0.253231	1
TET2	rs2454206	4	106416400	PM25	0.0761515	1
TET2	rs2647249	4	106405112	NO2	0.838238	1
TET2	rs2647249	4	106405112	O3	0.234155	1
TET2	rs2647249	4	106405112	PM10	0.208767	1
TET2	rs2647256	4	106421005	NO2	0.596923	1
TET2	rs2647256	4	106421005	O3	0.419183	1
TET2	rs2647256	4	106421005	PM10	0.426758	1
TET2	rs2726459	4	106404046	NO2	0.347516	1
TET2	rs2726459	4	106404046	O3	0.113585	1
TET2	rs2726459	4	106404046	PM10	0.169645	1
TET2	rs2726461	4	106404905	NO2	0.843503	1
TET2	rs2726461	4	106404905	O3	0.343037	1
TET2	rs2726461	4	106404905	PM10	0.283884	1
TET2	rs2726491	4	106432011	NO2	0.56021	1
TET2	rs2726491	4	106432011	O3	0.280897	1
TET2	rs2726491	4	106432011	PM10	0.246664	1
TET2	rs2726491	4	106432011	PM25	0.0765361	1
TET2	rs2726507	4	106458216	NO2	0.455904	1
TET2	rs2726507	4	106458216	O3	0.702016	1
TET2	rs2726507	4	106458216	PM10	0.33459	1
TET2	rs2726513	4	106436807	NO2	0.228271	1
TET2	rs2726513	4	106436807	O3	0.0404596	1
TET2	rs2726513	4	106436807	PM10	0.0345803	1
TET2	rs4698931	4	106253927	NO2	0.117379	1
TET2	rs4698931	4	106253927	O3	0.917455	1
TET2	rs4698931	4	106253927	PM10	0.614858	1
TET2	rs4698931	4	106253927	PM25	0.0517024	1
TET2	rs4698932	4	106268596	NO2	0.222227	1
TET2	rs4698932	4	106268596	O3	0.0658341	1
TET2	rs4698932	4	106268596	PM10	0.107922	1
TET2	rs4698934	4	106358836	NO2	0.746763	1
TET2	rs4698934	4	106358836	O3	0.247381	1
TET2	rs4698934	4	106358836	PM10	0.546049	1
TET2	rs4699164	4	106325324	NO2	0.119707	1
TET2	rs4699164	4	106325324	O3	0.229871	1
TET2	rs4699164	4	106325324	PM10	0.905296	1
TET2	rs4699164	4	106325324	PM25	0.0812874	1
TET2	rs6533178	4	106259275	NO2	0.871535	1
TET2	rs6533178	4	106259275	O3	0.654793	1
TET2	rs6533178	4	106259275	PM10	0.224351	1
TET2	rs6533178	4	106259275	PM25	0.155737	1
TET2	rs6533185	4	106433323	NO2	0.180913	1
TET2	rs6533185	4	106433323	O3	0.374944	1
TET2	rs6533185	4	106433323	PM10	0.288869	1
TET2	rs6533185	4	106433323	PM25	0.210364	1
TET2	rs6818637	4	106316788	NO2	0.914615	1
TET2	rs6818637	4	106316788	O3	0.122793	1
TET2	rs6818637	4	106316788	PM10	0.0900478	1
TET2	rs6818637	4	106316788	PM25	0.331592	1
TET2	rs6827660	4	106458487	NO2	0.286817	1
TET2	rs6827660	4	106458487	O3	0.312036	1
TET2	rs6827660	4	106458487	PM10	0.441791	1
TET2	rs6843141	4	106375200	NO2	0.622918	1
TET2	rs6843141	4	106375200	O3	0.196688	1
TET2	rs6843141	4	106375200	PM10	0.388211	1
TET2	rs6843141	4	106375200	PM25	0.706933	1
TET2	rs7654667	4	106271707	NO2	0.966331	1
TET2	rs7654667	4	106271707	O3	0.690616	1
TET2	rs7654667	4	106271707	PM10	0.963017	1
TET2	rs7655049	4	106271913	NO2	0.184235	1
TET2	rs7655049	4	106271913	O3	0.504611	1
TET2	rs7655049	4	106271913	PM10	0.859353	1
TET2	rs7678440	4	106398351	NO2	0.146712	1
TET2	rs7678440	4	106398351	O3	0.149193	1
TET2	rs7678440	4	106398351	PM10	0.123566	1
TET2	rs7679673	4	106280983	NO2	0.172235	1
TET2	rs7679673	4	106280983	O3	0.162576	1
TET2	rs7679673	4	106280983	PM10	0.111175	1
TET2	rs7679673	4	106280983	PM25	0.322606	1
TET2	rs7698522	4	106338205	NO2	0.109677	1
TET2	rs7698522	4	106338205	O3	0.0923656	1
TET2	rs7698522	4	106338205	PM10	0.691537	1
TET2	rs7698522	4	106338205	PM25	0.0762794	1
TET2	rs7700148	4	106364879	NO2	0.206079	1
TET2	rs7700148	4	106364879	O3	0.236591	1
TET2	rs7700148	4	106364879	PM10	0.341615	1
TET2	rs7700148	4	106364879	PM25	0.883773	1
TET2	rs904274	4	106422082	NO2	0.286429	1
TET2	rs904274	4	106422082	O3	0.522581	1
TET2	rs904274	4	106422082	PM10	0.449855	1
TET2	rs904274	4	106422082	PM25	0.431609	1
TET2	rs974801	4	106290513	NO2	0.114953	1
TET2	rs974801	4	106290513	O3	0.594434	1
TET2	rs974801	4	106290513	PM10	0.441555	1
TET2	rs974801	4	106290513	PM25	0.0960357	1
TET3	rs6546891	2	74188298	PM25	0.00239893	0.0575744
TET3	rs7570950	2	74192450	PM25	0.00348829	0.083719
TET3	rs3099824	2	74196075	PM25	0.00614963	0.147591
TET3	rs2122290	2	74212409	PM25	0.00818805	0.196513
TET3	rs7570950	2	74192450	NO2	0.00824437	0.197865
TET3	rs12465641	2	74191223	PM25	0.0119554	0.28693
TET3	rs828842	2	74208752	PM25	0.0139912	0.335789
TET3	rs6546891	2	74188298	NO2	0.0150916	0.362198
TET3	rs10164943	2	74159564	NO2	0.780868	1
TET3	rs10164943	2	74159564	O3	0.157384	1
TET3	rs10164943	2	74159564	PM10	0.693046	1
TET3	rs10164943	2	74159564	PM25	0.774487	1
TET3	rs11540640	2	74237138	NO2	0.190464	1
TET3	rs11540640	2	74237138	O3	0.879807	1
TET3	rs11540640	2	74237138	PM10	0.743899	1
TET3	rs11540640	2	74237138	PM25	0.323529	1
TET3	rs12465641	2	74191223	NO2	0.0633957	1
TET3	rs12465641	2	74191223	O3	0.853603	1
TET3	rs12465641	2	74191223	PM10	0.43366	1
TET3	rs13016198	2	74122787	NO2	0.645975	1
TET3	rs13016198	2	74122787	O3	0.129011	1
TET3	rs13016198	2	74122787	PM10	0.177085	1
TET3	rs13016198	2	74122787	PM25	0.87825	1
TET3	rs13416937	2	74078942	NO2	0.852634	1
TET3	rs13416937	2	74078942	O3	0.254789	1
TET3	rs13416937	2	74078942	PM10	0.104286	1
TET3	rs13416937	2	74078942	PM25	0.782265	1
TET3	rs1667615	2	74202305	NO2	0.346959	1
TET3	rs1667615	2	74202305	O3	0.580836	1
TET3	rs1667615	2	74202305	PM10	0.627621	1
TET3	rs1667615	2	74202305	PM25	0.526747	1
TET3	rs2122290	2	74212409	NO2	0.0664699	1
TET3	rs2122290	2	74212409	O3	0.987618	1
TET3	rs2122290	2	74212409	PM10	0.90039	1
TET3	rs3099824	2	74196075	NO2	0.125412	1
TET3	rs3099824	2	74196075	O3	0.325897	1
TET3	rs3099824	2	74196075	PM10	0.359934	1
TET3	rs4270374	2	74093023	NO2	0.880413	1
TET3	rs4270374	2	74093023	O3	0.0860639	1
TET3	rs4270374	2	74093023	PM10	0.267577	1
TET3	rs4270374	2	74093023	PM25	0.819438	1
TET3	rs6546891	2	74188298	O3	0.919619	1
TET3	rs6546891	2	74188298	PM10	0.990827	1
TET3	rs6738709	2	74180961	NO2	0.384714	1
TET3	rs6738709	2	74180961	O3	0.222741	1
TET3	rs6738709	2	74180961	PM10	0.299738	1
TET3	rs6738709	2	74180961	PM25	0.465392	1
TET3	rs6745236	2	74137236	NO2	0.962509	1
TET3	rs6745236	2	74137236	O3	0.111921	1
TET3	rs6745236	2	74137236	PM10	0.593102	1
TET3	rs6745236	2	74137236	PM25	0.79534	1
TET3	rs6751551	2	74089347	NO2	0.25203	1
TET3	rs6751551	2	74089347	O3	0.405444	1
TET3	rs6751551	2	74089347	PM10	0.867175	1
TET3	rs6751551	2	74089347	PM25	0.225377	1
TET3	rs6758220	2	74191092	NO2	0.784414	1
TET3	rs6758220	2	74191092	O3	0.219748	1
TET3	rs6758220	2	74191092	PM10	0.161721	1
TET3	rs6758220	2	74191092	PM25	0.771297	1
TET3	rs7570950	2	74192450	O3	0.723751	1
TET3	rs7570950	2	74192450	PM10	0.904343	1
TET3	rs7585240	2	74174583	NO2	0.811861	1
TET3	rs7585240	2	74174583	O3	0.427546	1
TET3	rs7585240	2	74174583	PM10	0.310426	1
TET3	rs7585240	2	74174583	PM25	0.60353	1
TET3	rs828842	2	74208752	NO2	0.17689	1
TET3	rs828842	2	74208752	O3	0.428977	1
TET3	rs828842	2	74208752	PM10	0.426537	1
TET3	rs828867	2	74187970	NO2	0.285859	1
TET3	rs828867	2	74187970	O3	0.397779	1
TET3	rs828867	2	74187970	PM10	0.732613	1
TET3	rs828867	2	74187970	PM25	0.170439	1
TET3	rs828869	2	74177008	NO2	0.63005	1
TET3	rs828869	2	74177008	O3	0.0420418	1
TET3	rs828869	2	74177008	PM10	0.222029	1
TET3	rs828869	2	74177008	PM25	0.488167	1
TET3	rs828872	2	74166588	NO2	0.334666	1
TET3	rs828872	2	74166588	O3	0.423284	1
TET3	rs828872	2	74166588	PM10	0.6411	1
TET3	rs828872	2	74166588	PM25	0.124295	1
TET3	rs828884	2	74228149	NO2	0.709968	1
TET3	rs828884	2	74228149	O3	0.151424	1
TET3	rs828884	2	74228149	PM10	0.122895	1
TET3	rs828884	2	74228149	PM25	0.976686	1
TET3	rs828887	2	74226552	NO2	0.0743854	1
TET3	rs828887	2	74226552	O3	0.0890142	1
TET3	rs828887	2	74226552	PM10	0.153921	1
TET3	rs828887	2	74226552	PM25	0.328984	1
TET3	rs828888	2	74226186	NO2	0.749729	1
TET3	rs828888	2	74226186	O3	0.146712	1
TET3	rs828888	2	74226186	PM10	0.241543	1
TET3	rs828888	2	74226186	PM25	0.763869	1
TET3	rs9309479	2	74180410	NO2	0.707848	1
TET3	rs9309479	2	74180410	O3	0.0790298	1
TET3	rs9309479	2	74180410	PM10	0.226174	1
TET3	rs9309479	2	74180410	PM25	0.737834	1
a SNPs were modeled as ordinal variables and models were adjusted for admixture, sex, plate, in utero tobacco smoke and maternal education level. The 2SD for the following 1st trimester pollutants PM2.5, PM10, NO2, and O3 are 14 µg/m3, 32 µg/m3, 21 ppb, and 44 ppb, respectively.
